# Supplementary material for: Parasabella Bush, 1905, replacement name for the polychaete genus Demonax Kinberg, 1867 (Annelida, Polychaeta, Sabellidae)
Source: Zookeys. 2010 Oct 7;(60):13–9. doi: 10.3897/zookeys.60.547 (PMC3088347; doi:10.3897/zookeys.60.547)
Supplement: XML Treatment for Parasabella [file zookeys.60.547-treatment1.xml]

<!DOCTYPE tp:taxon-treatment
  PUBLIC "-//TaxonX//DTD Taxonomic Treatment Publishing DTD v0 20100105//EN" "tax-treatment-NSO.dtd">
<tp:taxon-treatment xmlns:tp="http://www.plazi.org/taxpub"><tp:treatment-meta><mixed-citation publication-type="journal"><person-group><name><surname>Tovar-Hernández</surname><given-names>María Ana</given-names></name><name><surname>Harris</surname><given-names>Leslie H.</given-names></name></person-group><article-title><italic>Parasabella</italic> Bush, 1905, replacement name for the polychaete genus <italic>Demonax</italic> Kinberg, 1867 (Annelida, Polychaeta, Sabellidae)</article-title><source>Zookeys</source><day>7</day><month>10</month><year>2010</year><volume>2010</volume><issue>60</issue><fpage>13</fpage><lpage>19</lpage><pub-id pub-id-type="doi">10.3897/zookeys.60.547</pub-id></mixed-citation></tp:treatment-meta><tp:nomenclature><tp:taxon-name>
                        <tp:taxon-name-part taxon-name-part-type="genus">Parasabella</tp:taxon-name-part>
                    </tp:taxon-name><tp:taxon-authority>Bush, 1905</tp:taxon-authority><tp:taxon-status xmlns:xlink="http://www.w3.org/1999/xlink" xlink:type="simple">reestablished</tp:taxon-status><tp:nomenclature-citation-list><tp:nomenclature-citation><tp:taxon-name>Demonax</tp:taxon-name><comment><xref ref-type="bibr" rid="B25">Kinberg 1867: 354</xref> (not <xref ref-type="bibr" rid="B40">Thomson 1860</xref>); <xref ref-type="bibr" rid="B26">1910: 72</xref>.– <xref ref-type="bibr" rid="B23">Johansson 1925: 26–27</xref>; <xref ref-type="bibr" rid="B24">1927: 136</xref>.– <xref ref-type="bibr" rid="B27">Knight-Jones 1983: 254</xref>.– <xref ref-type="bibr" rid="B36">Perkins 1984: 292–293</xref>.– <xref ref-type="bibr" rid="B28">Knight-Jones and Walker 1985: 605</xref>.– <xref ref-type="bibr" rid="B11">Fitzhugh 1989: 75–76</xref>.– <xref ref-type="bibr" rid="B13">Giangrande 1994: 229–230</xref>.</comment></tp:nomenclature-citation><tp:nomenclature-citation><tp:taxon-name>Parasabella</tp:taxon-name><comment><xref ref-type="bibr" rid="B5">Bush 1905: 191, 199–200</xref>.– <xref ref-type="bibr" rid="B24">Johansson 1927: 136</xref>.</comment></tp:nomenclature-citation><tp:nomenclature-citation><tp:taxon-name>Distylidia</tp:taxon-name><comment><xref ref-type="bibr" rid="B19">Hartman 1961: 129</xref>.– <xref ref-type="bibr" rid="B10">Fauchald 1977: 138</xref>.– <xref ref-type="bibr" rid="B4">Banse 1979: 870</xref>.</comment></tp:nomenclature-citation></tp:nomenclature-citation-list></tp:nomenclature><tp:treatment-sec sec-type="Type species"><title>Type species:</title><p><tp:taxon-name>Demonax krusensterni</tp:taxon-name>, subsequent designation by <xref ref-type="bibr" rid="B5">Bush (1905)</xref>.</p></tp:treatment-sec><tp:treatment-sec sec-type="Remarks"><title>Remarks:</title><p><xref ref-type="bibr" rid="B25">Kinberg (1867)</xref> described the new genus <tp:taxon-name>Demonax</tp:taxon-name> for four new species: <tp:taxon-name>Demonax krusensterni</tp:taxon-name> and <tp:taxon-name>Demonax cooki</tp:taxon-name> from Honolulu, <tp:taxon-name>Demonax leucaspis</tp:taxon-name> from San Lorenzo and <tp:taxon-name>Demonax incertus</tp:taxon-name> from Valparaíso, and <tp:taxon-name>Demonax tilosaulus</tp:taxon-name> (Schmarda, 1861) also from Valparaíso. The specimen reported by Kinberg as <tp:taxon-name>Demonax tilosaulus</tp:taxon-name> (not <tp:taxon-name>Sabella tilosaula</tp:taxon-name> Schmarda, 1861) is a <tp:taxon-name>Chone</tp:taxon-name> species according to Hartman (1959: 514). As <xref ref-type="bibr" rid="B36">Perkins (1984)</xref> noted, designation of <tp:taxon-name>Demonax krusensterni</tp:taxon-name> as the type-species by <xref ref-type="bibr" rid="B5">Bush (1905)</xref> was unfortunate since figures of the other three new species were published posthumously in the second part of Kinberg’s paper on the polychaetes of the Eugenie Expedition (<xref ref-type="bibr" rid="B26">Kinberg 1910</xref>) and the holotype of <tp:taxon-name>Demonax krusensterni</tp:taxon-name> is in poor condition (<xref ref-type="bibr" rid="B23">Johansson 1925</xref>, <xref ref-type="bibr" rid="B36">Perkins 1984</xref>).</p><p><xref ref-type="bibr" rid="B23">Johansson (1925)</xref> reexamined Kinberg’s <tp:taxon-name>Demonax</tp:taxon-name> types and commented that <tp:taxon-name>Demonax leucaspis</tp:taxon-name>, <tp:taxon-name>Demonax incertus</tp:taxon-name>,and <tp:taxon-name>Demonax cooki</tp:taxon-name> and questionable <tp:taxon-name>Demonax krusensterni</tp:taxon-name> were all exemplars of a single species. In 1927, Johansson included these species in synonymy under <tp:taxon-name>Demonax leucaspis</tp:taxon-name>, with <tp:taxon-name>Demonax krusensterni</tp:taxon-name> as a questionable synonym. <xref ref-type="bibr" rid="B18">Hartman (1959)</xref>, following <xref ref-type="bibr" rid="B24">Johansson (1927)</xref>, designated <tp:taxon-name>Demonax leucaspis</tp:taxon-name> as the type-species, a mistake that violates Article 69 of the <xref ref-type="bibr" rid="B21">ICZN (1999)</xref>. <xref ref-type="bibr" rid="B10">Fauchald (1977)</xref> and <xref ref-type="bibr" rid="B4">Banse (1979)</xref> followed <xref ref-type="bibr" rid="B18">Hartman (1959)</xref> while <xref ref-type="bibr" rid="B27">Knight-Jones (1983)</xref>, <xref ref-type="bibr" rid="B36">Perkins (1984)</xref>, <xref ref-type="bibr" rid="B11">Fitzhugh (1989)</xref>, <xref ref-type="bibr" rid="B13">Giangrande (1994)</xref> and <xref ref-type="bibr" rid="B12">Gambi et al. (2001)</xref> considered <tp:taxon-name>Demonax krusensterni</tp:taxon-name> as the type-species of <tp:taxon-name>Demonax</tp:taxon-name>. <xref ref-type="bibr" rid="B27">Knight-Jones (1983)</xref> suggested that the syntypes of <tp:taxon-name>Demonax cooki</tp:taxon-name> could well be juvenile specimens of <tp:taxon-name>Demonax krusensterni</tp:taxon-name> showing regeneration after damage. <xref ref-type="bibr" rid="B36">Perkins (1984)</xref> included <tp:taxon-name>Demonax incertus</tp:taxon-name>, <tp:taxon-name>Demonax cooki</tp:taxon-name> and questionably <tp:taxon-name>Demonax krusensterni</tp:taxon-name> under the name <tp:taxon-name>Demonax leucaspis</tp:taxon-name>.</p><p><tp:taxon-name>Parasabella</tp:taxon-name> is currently represented by the following 25 species, 24 of which are new combinations:</p><p><tp:taxon-name>Parasabella aberrans</tp:taxon-name> (Augener, 1926), comb. n.</p><p>Type locality: New Zealand.</p><!--PageBreak--><p><tp:taxon-name>Parasabella albicans</tp:taxon-name> (Johansson, 1922), comb. n.</p><p>Type locality: Japan.</p><p><tp:taxon-name>Parasabella aulaconota</tp:taxon-name> (Marenzeller, 1884), comb. n.</p><p>Type locality: Japan.</p><p><tp:taxon-name>Parasabella brevithoracica</tp:taxon-name> (Pillai, 1961), comb. n.</p><p>Type locality: Nachikuda, Ceylon.</p><p><tp:taxon-name>Parasabella cambrensis</tp:taxon-name> (Knight-Jones &amp; Walker, 1985), comb. n.</p><p>Type locality: Liverpool Bay, UK.</p><p><tp:taxon-name>Parasabella columbi</tp:taxon-name> (Kinberg, 1867), comb. n.</p><p>Type locality: La Plata, Argentina.</p><p><tp:taxon-name>Parasabella fernandezensis</tp:taxon-name> (Augener, 1922), comb. n.</p><p>Type locality: Juan Fernandez Island, Chile.</p><p><tp:taxon-name>Parasabella flecata</tp:taxon-name> (Hoagland, 1919), comb. n.</p><p>Type locality: Puerto Rico.</p><p><tp:taxon-name>Parasabella jamaicensis</tp:taxon-name> (Augener, 1924), comb. n.</p><p>Type locality: Kingston, Jamaica.</p><p><tp:taxon-name>Parasabella japonica</tp:taxon-name> (Moore &amp; Bush, 1904), comb. n.</p><p>Type locality: Japan.</p><p><tp:taxon-name>Parasabella krusensterni</tp:taxon-name> (Kinberg, 1867), comb. n.</p><p>Type locality: Honolulu, Hawaii.</p><p><tp:taxon-name>Parasabella lacunosa</tp:taxon-name> (Perkins, 1984), comb. n.</p><p>Type locality: Hutchinson Island, Florida.</p><p><tp:taxon-name>Parasabella langerhansi</tp:taxon-name> (Knight-Jones, 1983), comb. n.</p><p>Type locality: Madeira.</p><p><tp:taxon-name>Parasabella leucaspis</tp:taxon-name> (Kinberg, 1867), comb. n.</p><p>Type locality: San Lorenzo, Chile.</p><p><tp:taxon-name>Parasabella media</tp:taxon-name> Bush, 1905.</p><p>Type locality: Alaska.</p><p><tp:taxon-name>Parasabella microphthalma</tp:taxon-name> (Verrill, 1873), comb. n.</p><p>Type locality: Vineyard Sound, Massachusetts.</p><p><tp:taxon-name>Parasabella oculea</tp:taxon-name> (Pillai, 1965), comb. n.</p><p>Type locality: Manila Bay, Philippines.</p><p><tp:taxon-name>Parasabella pallida</tp:taxon-name> (Moore, 1923), comb. n.</p><p>Type locality: Santa Cruz, California.</p><p><tp:taxon-name>Parasabella polarsterni</tp:taxon-name> (Gambi, Patti, Micaletto &amp; Giangrande, 2001), comb. n.</p><p>Type locality: Weddell Sea.</p><p><tp:taxon-name>Parasabella rufovittata</tp:taxon-name> (Grube, 1881), comb. n.</p><p>Type locality: Singapore.</p><p><tp:taxon-name>Parasabella rugosa</tp:taxon-name> (Moore, 1904), comb. n.</p><p>Type locality: San Diego, California.</p><p><tp:taxon-name>Parasabella saxicola</tp:taxon-name> (Grube, 1861), comb. n.</p><p>Type locality: Chero, Adriatic Sea, see note below.</p><p><tp:taxon-name>Parasabella tenuicollaris</tp:taxon-name> (Grube, 1870), comb. n.</p><!--PageBreak--><p>Type locality: Adriatic Sea.</p><p><tp:taxon-name>Parasabella tommasi</tp:taxon-name> (Giangrande, 1994), comb. n.</p><p>Type locality: Brindisi, Adriatic Sea.</p><p><tp:taxon-name>Parasabella torulis</tp:taxon-name> (Knight-Jones &amp; Walker, 1985), comb. n.</p><p>Type locality: Liverpool Bay, UK.</p></tp:treatment-sec><ref-list><ref id="B25"><mixed-citation xmlns:xlink="http://www.w3.org/1999/xlink" xlink:type="simple"><person-group><name name-style="western"><surname>Kinberg</surname><given-names>JGH</given-names></name></person-group>(<year>1867</year>)<article-title> Annulata nova.</article-title><source>Öfversigt af Königlich Vetenskapsakademiens förhandlingar, Stockholm</source><volume>23</volume> (<issue>9</issue>):<fpage>337</fpage>-<lpage>357</lpage>.</mixed-citation></ref><ref id="B40"><mixed-citation xmlns:xlink="http://www.w3.org/1999/xlink" xlink:type="simple"><person-group><name name-style="western"><surname>Thomson</surname><given-names>J</given-names></name></person-group>(<year>1860</year>) <source>Essai d‘une classification de la famille des cérambycides et matériaux pour servir à une monographie de cette famille</source>, <publisher-loc>Paris</publisher-loc>, <lpage>396</lpage> pp.</mixed-citation></ref><ref id="B26"><mixed-citation xmlns:xlink="http://www.w3.org/1999/xlink" xlink:type="simple"><person-group><name name-style="western"><surname>Kinberg</surname><given-names>JGH</given-names></name></person-group>(<year>1910</year>)<source> Andra Delen. Zoologi 3. Annulater. Kongliga Svenska Fregatten Eugenies Resa omkring jorden under befal af C.A. Virgin aren 1851–1853. Vetenskapliga Iakttagelser pa Konung Oscar den Forstes befallningutgifna af K. Svenska Vetenskapsakademien</source>. <publisher-name>Almquist and Wicksells Boktryckeri A/B</publisher-name>, <publisher-loc>Uppsala and Stockholm</publisher-loc>.</mixed-citation></ref><ref id="B23"><mixed-citation xmlns:xlink="http://www.w3.org/1999/xlink" xlink:type="simple"><person-group><name name-style="western"><surname>Johansson</surname><given-names>KE</given-names></name></person-group>(<year>1925</year>)<article-title> Bemerkungen über die Kinberg’schen Arten der Familien Hermellidae und Sabellidae</article-title>. <source>Arkiv för Zoologi</source><volume>18A</volume> (<issue>7</issue>): <fpage>1</fpage>–<lpage>28</lpage>.</mixed-citation></ref><ref id="B24"><mixed-citation xmlns:xlink="http://www.w3.org/1999/xlink" xlink:type="simple"><person-group><name name-style="western"><surname>Johansson</surname><given-names>KE</given-names></name></person-group>(<year>1927</year>)<article-title> Beiträge zur Kenntnis der Polychaeten-Familien Hermellidae, Sabellidae und Serpulidae.</article-title><source>Zoologiska Bidrag fran Uppsala</source><volume>11</volume>:<fpage>1</fpage>-<lpage>184</lpage>.</mixed-citation></ref><ref id="B27"><mixed-citation xmlns:xlink="http://www.w3.org/1999/xlink" xlink:type="simple"><person-group><name name-style="western"><surname>Knight-Jones</surname><given-names>P</given-names></name></person-group>(<year>1983</year>)<article-title> Contributions to the taxonomy of Sabellidae (Polychaeta).</article-title><source>Zoological Journal of the Linnean Society</source><volume>79</volume>:<fpage>245</fpage>-<lpage>295</lpage>.</mixed-citation></ref><ref id="B36"><mixed-citation xmlns:xlink="http://www.w3.org/1999/xlink" xlink:type="simple"><person-group><name name-style="western"><surname>Perkins</surname><given-names>TH</given-names></name></person-group>(<year>1984</year>)<article-title> Revision of Demonax Kinberg, Hypsicomus Grube, and Notaulax Tauber, with a review of Megalomma Johansson from Florida (Polychaeta: Sabellidae).</article-title><source>Proceedings of the Biological Society of Washington</source><volume>97</volume>:<fpage>285</fpage>-<lpage>368</lpage>.</mixed-citation></ref><ref id="B28"><mixed-citation xmlns:xlink="http://www.w3.org/1999/xlink" xlink:type="simple"><person-group><name name-style="western"><surname>Knight-Jones</surname><given-names>P</given-names></name><name name-style="western"><surname>Walker</surname><given-names>AJM</given-names></name></person-group>(<year>1985</year>)<article-title> Two new species of Demonax (Sabellidae: Polychaeta) from Liverpool Bay.</article-title><source>Journal of Natural History</source><volume>19</volume>:<fpage>605</fpage>-<lpage>612</lpage>.</mixed-citation></ref><ref id="B11"><mixed-citation xmlns:xlink="http://www.w3.org/1999/xlink" xlink:type="simple"><person-group><name name-style="western"><surname>Fitzhugh</surname><given-names>K</given-names></name></person-group>(<year>1989</year>)<article-title> A systematic revision of the Sabellidae-Caobangiidae-Sabellongidae complex (Annelida: Polychaeta)</article-title>. <source>Bulletin of the American Museum of Natural History</source><volume>192</volume>: <lpage>104</lpage>.</mixed-citation></ref><ref id="B13"><mixed-citation xmlns:xlink="http://www.w3.org/1999/xlink" xlink:type="simple"><person-group><name name-style="western"><surname>Giangrande</surname><given-names>A</given-names></name></person-group>(<year>1994</year>)<article-title> The genus Demonax (Polychaeta, Sabellidae) in the Mediterranean Sea, with description of D. tommasi n. sp.</article-title><source>Bollettino di Zoologia</source><volume>61</volume>:<fpage>229</fpage>-<lpage>233</lpage>.</mixed-citation></ref><ref id="B5"><mixed-citation xmlns:xlink="http://www.w3.org/1999/xlink" xlink:type="simple"><person-group><name name-style="western"><surname>Bush</surname><given-names>KJ</given-names></name></person-group>(<year>1905</year>)<article-title> Tubicolous annelids of the tribes Sabellides and Serpulides from the Pacific Ocean.</article-title><source>Harriman Alaska Expedition</source><volume>12</volume>:<fpage>169</fpage>-<lpage>346</lpage>.</mixed-citation></ref><ref id="B19"><mixed-citation xmlns:xlink="http://www.w3.org/1999/xlink" xlink:type="simple"><person-group><name name-style="western"><surname>Hartman</surname><given-names>O</given-names></name></person-group>(<year>1961</year>)<article-title> Polychaetous annelids from California.</article-title><source>Allan Hancock Pacific Expeditions</source><volume>25</volume>:<fpage>1</fpage>-<lpage>226</lpage>.</mixed-citation></ref><ref id="B10"><mixed-citation xmlns:xlink="http://www.w3.org/1999/xlink" xlink:type="simple"><person-group><name name-style="western"><surname>Fauchald</surname><given-names>K</given-names></name></person-group>(<year>1977</year>)<article-title> Polychaetes from intertidal areas in Panama, with a review of previous shallow water records.</article-title><source>Smithsonian Contribution to Zoology</source><volume>221</volume>:<fpage>1</fpage>-<lpage>81</lpage>.</mixed-citation></ref><ref id="B4"><mixed-citation xmlns:xlink="http://www.w3.org/1999/xlink" xlink:type="simple"><person-group><name name-style="western"><surname>Banse</surname><given-names>K</given-names></name></person-group>(<year>1979</year>)<article-title> Sabellidae (Polychaeta) principally from the northeast Pacific Ocean.</article-title><source>Journal of the Fisheries Research Board of Canada</source><volume>36</volume> (<issue>8</issue>):<fpage>869</fpage>-<lpage>882</lpage>.</mixed-citation></ref><ref id="B18"><mixed-citation xmlns:xlink="http://www.w3.org/1999/xlink" xlink:type="simple"><person-group><name name-style="western"><surname>Hartman</surname><given-names>O</given-names></name></person-group>(<year>1959</year>)<article-title> Catalogue of the Polychaetous Annelids of the World.</article-title><source>Allan Hancock Foundation Publications Occasional Paper</source><volume>23</volume>:<fpage>1</fpage>-<lpage>628</lpage>.</mixed-citation></ref><ref id="B21"><mixed-citation xmlns:xlink="http://www.w3.org/1999/xlink" xlink:type="simple"><institution xlink:type="simple">International Commission of Zoological Nomenclature</institution> (<year>1999</year>) <source>International code of zoological nomenclature. Fourth edition</source>. <publisher-name>The International Trust for Zoological Nomenclature</publisher-name>, <publisher-loc>London</publisher-loc>.</mixed-citation></ref><ref id="B12"><mixed-citation xmlns:xlink="http://www.w3.org/1999/xlink" xlink:type="simple"><person-group><name name-style="western"><surname>Gambi</surname><given-names>MC</given-names></name><name name-style="western"><surname>Patti</surname><given-names>FP</given-names></name><name name-style="western"><surname>Micaletto</surname><given-names>G</given-names></name><name name-style="western"><surname>Giangrande</surname><given-names>A</given-names></name></person-group>(<year>2001</year>)<article-title> Diversity of reproductive features in some Antarctic polynoid and sabellid polychaetes, with a description of Demonax polarsterni sp.n. (Polychaeta, Sabellidae).</article-title><source>Polar Biology</source><volume>24</volume> (<issue>12</issue>):<fpage>883</fpage>-<lpage>891</lpage>.</mixed-citation></ref></ref-list></tp:taxon-treatment>
